# Supplementary material for: Genetic mapping and QTL analysis of Botrytis resistance in Gerbera hybrida
Source: Mol Breed. 2017 Jan 23;37(2):13. doi: 10.1007/s11032-016-0617-1 (PMC5285436; doi:10.1007/s11032-016-0617-1)
Supplement: Supplementary file 5 — (XLSX 23 kb) [file 11032_2016_617_MOESM5_ESM.xlsx]

## Sheet: Table S1
Table S1 Overview of parental genetic linkage maps
	SP1	Markers no.	Length (cM)	SP2	Markers no.	Length (cM)	FP1	Markers no.	Length (cM)	FP2	Markers no.	Length (cM)
LG01*	SP1_01	35	126.071	SP2_01.1	12	45.962	FP1_01.1	26	130.575	FP2_01.1	15	88.038
				SP2_01.2	22	112.342	FP1_01.2	11	45.109	FP2_01.2	9	37.906
LG02	SP1_02	26	102.528	SP2_02	20	108.195	FP1_02	30	95.653	FP2_02.1	4	11.903
										FP2_02.2	10	37.047
LG03	SP1_03.1	25	50.581	SP2_03.1	10	23.407	FP1_03.1	6	46.408	FP2_03	18	89.629
	SP1_03.2	5	7.736	SP2_03.2	3	-	FP1_03.2	3	6.95
LG04	SP1_04	18	107.719	SP2_04.1	19	65.206	FP1_04	19	80.334	FP2_04.1	2	3.204
				SP2_04.2	3	5.83				FP2_04.2	2	3.081
										FP2_04.3	6	40.364
										FP2_04.4	5	53.579
LG05	SP1_05	23	42.072	SP2_05	20	61.358	FP1_05	12	64.656	FP2_05.1	12	45.803
										FP2_05.2	3	0.781
LG06	SP1_06	19	62.531	SP2_06	12	22.95	FP1_06	18	77.31	FP2_06	3	5.545
LG07	SP1_07	19	24.738	SP2_07	17	34.172	FP1_07	15	53.081	FP2_07	11	35.265
LG08	SP1_08	15	59.674	SP2_08	13	61.368	FP1_08	18	53.034	FP2_08	18	60.054
LG09	SP1_09.1	14	29.468	SP2_09	10	56.58	FP1_09	17	92.444	FP2_09	7	30.938
	SP1_09.2	2	18.293
LG10	SP1_10	17	81.093	SP2_10	7	26.045	FP1_10.1	9	29.452	FP2_10	12	43.819
							FP1_10.2	9	33.048
LG11	SP1_11	11	39.28	SP2_11	12	47.784	FP1_11	16	57.188	FP2_11	13	26.802
LG12	SP1_12.1	10	14.939	SP2_12.1	13	13.134	FP1_12	26	50.921	FP2_12	26	83.002
	SP1_12.2	8	15.778	SP2_12.2	6	8.787
LG13	SP1_13	8	9.873	SP2_13	13	51.697	FP1_13	9	51.596	FP2_13	7	48.906
LG14	SP1_14.1	5	10.971	SP2_14	12	52.114	FP1_14.1	4	3.873	FP2_14	10	66.21
	SP1_14.2	5	8.298				FP1_14.2	3	22.152
LG15	SP1_15.1	5	19.528	SP2_15	14	43.389	FP1_15	17	54.542	FP2_15	6	39.749
	SP1_15.2	3	9.694
LG16	SP1_16	7	54.201	SP2_16	12	7.301	FP1_16	10	63.412	FP2_16	-	-
LG17	SP1_17	2	10.057	SP2_17.1	2	32.482	FP1_17	-	-	FP2_17	9	46.45
				SP2_17.2	3	-
LG18	SP1_18	10	31.003	SP2_18.1	8	57.068	FP1_18	17	98.344	FP2_18	14	95.263
				SP2_18.2	3	0.822
LG19	SP1_19	9	46.047	SP2_19	5	24.564	FP1_19	6	73.134	FP2_19	5	19.552
LG20	SP1_20	7	37.258	SP2_20	4	23.019	FP1_20	8	49.711	FP2_20	-	-
LG21	SP1_21	-	-	SP2_21	11	55.456	FP1_21.1	10	18.241	FP2_21	13	45.723
							FP1_21.2	6	0.839
LG22	SP1_22.1	2	0.671	SP2_22	5	26.423	FP1_22	11	62.616	FP2_22	10	53.363
	SP1_22.2	2	12.588
	SP1_22.3	2	2.3
LG23	SP1_23	12	61.137	SP2_23	-	-	FP1_23	14	83.362	FP2_23	6	24.744
LG24	SP1_24	3	56.338	SP2_24	2	36.145	FP1_24	-	-	FP2_24	3	5.057
LG25	SP1_25	-	-	SP2_25	-	-	FP1_25	-	-	FP2_25	-	-
Total		329	1152.46		293	1103.6		350	1497.99		259	1141.78
Total number of LGs	30			29			27			28
Map density (average cM/marker)	3.50293			3.76655			4.27996			4.40841
Number of unlinked/ ungrouped markers	6			4			5			15
*. LG is Linkage Group.

## Sheet: Table S2
Table S2 Overview of integrated map of the populations
	S_LG	Markers no.	Length (cM)	F_LG	Markers no.	Length (cM)
LG01*	S_LG01	53	102.3	F_LG01.1	40	154.9
				F_LG01.2	11	45.1
				F_LG01.3	8	37.9
LG02	S_LG02	34	106.8	F_LG02.1	32	91.9
				F_LG02.2	7	37.4
LG03	S_LG03.1	27	50.5	F_LG03.1	18	89.5
	S_LG03.2	5	7.5	F_LG03.2	4	33.8
LG04	S_LG04	33	49.1	F_LG04.1	18	80.3
				F_LG04.2	5	53.6
				F_LG04.3	3	40.2
LG05	S_LG05	30	54	F_LG05.1	12	45.5
				F_LG05.2	8	65.2
				F_LG05.3	3	0.8
LG06	S_LG06	28	64.5	F_LG06	18	77.3
LG07	S_LG07	20	37.6	F_LG07	21	50.3
LG08	S_LG08	21	63.1	F_LG08	24	61.3
LG09	S_LG09	20	59.8	F_LG09	22	92
LG10	S_LG10	19	80.9	F_LG10.1	15	42.2
				F_LG10.2	9	29.5
LG11	S_LG11	19	46.9	F_LG11	21	50.7
LG12	S_LG12.1	19	17.3	F_LG12	42	78.7
	S_LG12.2	10	20.8
LG13	S_LG13	16	52.9	F_LG13	11	69.4
LG14	S_LG14	17	55.3	F_LG14.1	10	66.2
				F_LG14.2	3	3.9
				F_LG14.3	2	22.9
LG15	S_LG15	14	43.1	F_LG15	19	60.4
LG16	S_LG16.1	11	7.3	F_LG16	(10)	-
	S_LG16.2	5	54.5
LG17	S_LG17	(6)	-	F_LG17	(9)	-
LG18	S_LG18.1	10	30.2	F_LG18	23	46.5
	S_LG18.2	8	57.1
LG19	S_LG19.1	9	46	F_LG19	8	39.6
	S_LG19.2	4	24.9
LG20	S_LG20	8	36.8	F_LG20	(8)	-
LG21	S_LG21	(11)	-	F_LG21.1	10	46.5
				F_LG21.2	7	59
LG22	S_LG22.1	5	24.4	F_LG22	15	18.3
	S_LG22.2	2	2.2
	S_LG22.3	2	2.3
LG23	S_LG23	(12)	-	F_LG23.1	17	84.3
				F_LG23.2	6	0.8
LG24	S_LG24	3	56.3	F_LG24	(3)	-
LG25	S_LG25	-	-	F_LG25	-	-
*. LG is Linkage Group.

## Sheet: Table S3
Table S3 Overview of the genetic consensus map of gerbera based on the integrated maps of both populations
Linkage Group (LG)	Length (cM)	Markers no.	Density	Gaps (>15cM)
LG01	134.44	78	1.72	0
LG02	108.38	48	2.26	0
LG03	97.35	45	2.16	1
LG04	117.93	38	3.1	1
LG05	58.52	34	1.72	1
LG06	68.48	32	2.14	0
LG07	42.88	28	1.53	0
LG08	59.58	31	1.92	0
LG09	40.96	31	1.32	0
LG10	74.78	32	2.34	0
LG11	59.33	28	2.12	0
LG12	73.11	46	1.59	1
LG13	57.97	22	2.64	0
LG14	59.68	25	2.39	1
LG15	42.83	22	1.95	0
LG16	61.54	17	3.62	1
LG17	46.45	9	5.16	1
LG18	90.4	31	2.92	0
LG19	60.53	16	3.78	2
LG20	41	12	3.42	1
LG21	53.44	20	2.67	1
LG22	56.6	17	3.33	1
LG23	90	22	4.09	2
LG24	5.06	3	1.69	0
Average	1601.24	687	2.57

## Sheet: Table S4
Table S4 The correlation of disease indexes in both populations
Population S		S_Bottom	S_Whole Inflorescence	S_Ray Floret		Population F		F_Bottom	F_Whole Inflorescence	F_Ray Floret
S_Bottom	Pearson Correlation	1	0.83**	0.11		F_Bottom	Pearson Correlation	1	0.67**	-0.01
	Sig. (2-tailed)		0	0.09			Sig. (2-tailed)		0	0.93
S_Whole Inflorescence	Pearson Correlation	0.83**	1	0.08		F_Whole Inflorescence	Pearson Correlation	0.67**	1	0.05
	Sig. (2-tailed)	0		0.18			Sig. (2-tailed)	0		0.46
S_Ray Floret	Pearson Correlation	0.11	0.08	1		F_Ray Floret	Pearson Correlation	-0.01	0.05	1
	Sig. (2-tailed)	0.09	0.18				Sig. (2-tailed)	0.93	0.46
** Correlation is significant at the 0.01 level (2-tailed).
